# Supplementary material for: Neurocysticercotic Calcifications and Hippocampal Sclerosis: A Case-Control Study
Source: PLoS One. 2015 Jul 1;10(7):e0131180. doi: 10.1371/journal.pone.0131180 (PMC4488485; doi:10.1371/journal.pone.0131180)
Supplement: S1 Table — (XLSX) [file pone.0131180.s001.xlsx]

## Sheet: Sheet1
ID	Age	Gender	Eletroclinical Syndrome	Etiology	Presence of calcifications	Number of calcifications	Side of calcifications	Side of hippocampal sclerosis	side of calcification x side of hippocampal sclerosis	Temporal x Extratemporal
1	40	male	gelastic seizures with hypotalamic hamartoma	constelations	YES	SINGLE	LEFT	not applicable	not applicable	extratemporal
2	50	female	malfomation of cortical development	structural/metabolic	YES	MULTIPLE	LEFT	not applicable	not applicable	extratemporal
3	48	female	MTLE with hippocampal sclerosis	constelations	YES	MULTIPLE	BILATERAL	RIGHT	BILATERAL NCCs	temporal
4	62	female	MTLE with hippocampal sclerosis	constelations	YES	MULTIPLE	RIGHT	LEFT	CONTRALATERAL	extratemporal
5	51	female	MTLE with hippocampal sclerosis	constelations	YES	SINGLE	LEFT	RIGHT	CONTRALATERAL	extratemporal
6	61	female	MTLE with hippocampal sclerosis	constelations	YES	MULTIPLE	BILATERAL	LEFT	BILATERAL NCCs	temporal
7	57	female	MTLE with hippocampal sclerosis	constelations	YES	MULTIPLE	BILATERAL	LEFT	BILATERAL NCCs	unknown
8	45	male	MTLE with hippocampal sclerosis	constelations	YES	MULTIPLE	BILATERAL	RIGHT	BILATERAL NCCs	extratemporal
9	49	male	MTLE with hippocampal sclerosis	constelations	YES	SINGLE	RIGHT	LEFT	CONTRALATERAL	extratemporal
10	46	female	MTLE with hippocampal sclerosis	constelations	YES	MULTIPLE	BILATERAL	BILATERAL	BILATERAL NCCs	unknown
11	39	female	MTLE with hippocampal sclerosis	constelations	YES	MULTIPLE	LEFT	RIGHT	CONTRALATERAL	extratemporal
12	57	female	MTLE with hippocampal sclerosis	constelations	YES	SINGLE	RIGHT	RIGHT	IPSILATERAL	extratemporal
13	69	female	MTLE with hippocampal sclerosis	constelations	YES	MULTIPLE	BILATERAL	RIGHT	BILATERAL NCCs	unknown
14	42	male	MTLE with hippocampal sclerosis	constelations	YES	MULTIPLE	BILATERAL	LEFT	BILATERAL NCCs	temporal
15	61	female	MTLE with hippocampal sclerosis	constelations	YES	MULTIPLE	RIGHT	RIGHT	IPSILATERAL	extratemporal
16	36	female	MTLE with hippocampal sclerosis	constelations	YES	MULTIPLE	BILATERAL	RIGHT	BILATERAL NCCs	unknown
17	35	female	MTLE with hippocampal sclerosis	constelations	YES	SINGLE	LEFT	LEFT	IPSILATERAL	extratemporal
18	53	female	MTLE with hippocampal sclerosis	constelations	YES	MULTIPLE	BILATERAL	LEFT	BILATERAL NCCs	extratemporal
19	32	female	MTLE with hippocampal sclerosis	constelations	YES	MULTIPLE	BILATERAL	RIGHT	BILATERAL NCCs	unknown
20	50	female	MTLE with hippocampal sclerosis	constelations	YES	MULTIPLE	BILATERAL	LEFT	BILATERAL NCCs	extratemporal
21	49	female	MTLE with hippocampal sclerosis	constelations	YES	MULTIPLE	BILATERAL	LEFT	BILATERAL NCCs	temporal
22	45	female	MTLE with hippocampal sclerosis	constelations	YES	MULTIPLE	BILATERAL	RIGHT	BILATERAL NCCs	unknown
23	64	male	MTLE with hippocampal sclerosis	constelations	YES	MULTIPLE	BILATERAL	LEFT	BILATERAL NCCs	unknown
24	46	female	MTLE with hippocampal sclerosis	constelations	YES	MULTIPLE	BILATERAL	LEFT	BILATERAL NCCs	extratemporal
25	40	female	MTLE with hippocampal sclerosis	constelations	YES	MULTIPLE	BILATERAL	LEFT	BILATERAL NCCs	unknown
26	45	male	MTLE with hippocampal sclerosis	constelations	YES	MULTIPLE	LEFT	LEFT	IPSILATERAL	extratemporal
27	56	female	MTLE with hippocampal sclerosis	constelations	YES	MULTIPLE	BILATERAL	RIGHT	BILATERAL NCCs	unknown
28	71	female	MTLE with hippocampal sclerosis	constelations	YES	SINGLE	LEFT	LEFT	IPSILATERAL	extratemporal
29	38	male	MTLE with hippocampal sclerosis	constelations	YES	SINGLE	LEFT	RIGHT	CONTRALATERAL	extratemporal
30	48	female	MTLE with hippocampal sclerosis	constelations	YES	SINGLE	RIGHT	RIGHT	IPSILATERAL	temporal
31	48	female	unknown	unknown	YES	SINGLE	LEFT	not applicable	not applicable	extratemporal
32	40	female	unknown	unknown	YES	MULTIPLE	BILATERAL	not applicable	not applicable	extratemporal
33	47	female	unknown	unknown	YES	SINGLE	RIGHT	not applicable	not applicable	extratemporal
34	58	female	unknown	unknown	YES	MULTIPLE	BILATERAL	not applicable	not applicable	unknown
35	47	female	unknown	unknown	YES	SINGLE	LEFT	not applicable	not applicable	extratemporal
36	71	female	unknown	unknown	YES	MULTIPLE	LEFT	not applicable	not applicable	temporal
37	32	female	unknown	unknown	YES	SINGLE	LEFT	not applicable	not applicable	extratemporal
38	28	female	epilepsy with GTCS alone	genetic	not present	not present	not present	not applicable	not applicable	not present
39	44	male	gelastic seizures with hypotalamic hamartoma	constelations	not present	not present	not present	not applicable	not applicable	not present
40	42	male	infection	structural/metabolic	not present	not present	not present	not applicable	not applicable	not present
41	34	female	juvenile myoclonic epilepsy	genetic	not present	not present	not present	not applicable	not applicable	not present
42	31	female	juvenile myoclonic epilepsy	genetic	not present	not present	not present	not applicable	not applicable	not present
43	38	female	juvenile myoclonic epilepsy	genetic	not present	not present	not present	not applicable	not applicable	not present
44	16	female	juvenile myoclonic epilepsy	genetic	not present	not present	not present	not applicable	not applicable	not present
45	43	female	malformation of cortical development	structural/metabolic	not present	not present	not present	not applicable	not applicable	not present
46	20	male	malformation of cortical development	structural/metabolic	not present	not present	not present	not applicable	not applicable	not present
47	40	male	malformation of cortical development	structural/metabolic	not present	not present	not present	not applicable	not applicable	not present
48	36	female	malformation of cortical development	structural/metabolic	not present	not present	not present	not applicable	not applicable	not present
49	26	male	malformation of cortical development	structural/metabolic	not present	not present	not present	not applicable	not applicable	not present
50	31	male	malformation of cortical development	structural/metabolic	not present	not present	not present	not applicable	not applicable	not present
51	62	male	malformation of cortical development	structural/metabolic	not present	not present	not present	not applicable	not applicable	not present
52	19	female	malformation of cortical development	structural/metabolic	not present	not present	not present	not applicable	not applicable	not present
53	50	female	MTLE with hippocampal sclerosis	constelations	not present	not present	not present	UNKNOWN	not applicable	not present
54	40	male	MTLE with hippocampal sclerosis	constelations	not present	not present	not present	UNKNOWN	not applicable	not present
55	60	female	MTLE with hippocampal sclerosis	constelations	not present	not present	not present	UNKNOWN	not applicable	not present
56	65	female	MTLE with hippocampal sclerosis	constelations	not present	not present	not present	UNKNOWN	not applicable	not present
57	48	male	MTLE with hippocampal sclerosis	constelations	not present	not present	not present	UNKNOWN	not applicable	not present
58	67	female	MTLE with hippocampal sclerosis	constelations	not present	not present	not present	UNKNOWN	not applicable	not present
59	51	male	MTLE with hippocampal sclerosis	constelations	not present	not present	not present	UNKNOWN	not applicable	not present
60	27	female	MTLE with hippocampal sclerosis	constelations	not present	not present	not present	UNKNOWN	not applicable	not present
61	55	female	MTLE with hippocampal sclerosis	constelations	not present	not present	not present	UNKNOWN	not applicable	not present
62	54	male	MTLE with hippocampal sclerosis	constelations	not present	not present	not present	UNKNOWN	not applicable	not present
63	46	female	MTLE with hippocampal sclerosis	constelations	not present	not present	not present	UNKNOWN	not applicable	not present
64	34	male	MTLE with hippocampal sclerosis	constelations	not present	not present	not present	UNKNOWN	not applicable	not present
65	49	female	MTLE with hippocampal sclerosis	constelations	not present	not present	not present	UNKNOWN	not applicable	not present
66	40	male	MTLE with hippocampal sclerosis	constelations	not present	not present	not present	UNKNOWN	not applicable	not present
67	18	female	MTLE with hippocampal sclerosis	constelations	not present	not present	not present	UNKNOWN	not applicable	not present
68	50	male	MTLE with hippocampal sclerosis	constelations	not present	not present	not present	UNKNOWN	not applicable	not present
69	39	female	MTLE with hippocampal sclerosis	constelations	not present	not present	not present	UNKNOWN	not applicable	not present
70	67	female	MTLE with hippocampal sclerosis	constelations	not present	not present	not present	UNKNOWN	not applicable	not present
71	78	male	MTLE with hippocampal sclerosis	constelations	not present	not present	not present	UNKNOWN	not applicable	not present
72	26	female	MTLE with hippocampal sclerosis	constelations	not present	not present	not present	UNKNOWN	not applicable	not present
73	52	female	MTLE with hippocampal sclerosis	constelations	not present	not present	not present	UNKNOWN	not applicable	not present
74	21	male	MTLE with hippocampal sclerosis	constelations	not present	not present	not present	UNKNOWN	not applicable	not present
75	57	female	MTLE with hippocampal sclerosis	constelations	not present	not present	not present	UNKNOWN	not applicable	not present
76	53	male	MTLE with hippocampal sclerosis	constelations	not present	not present	not present	UNKNOWN	not applicable	not present
77	39	male	MTLE with hippocampal sclerosis	constelations	not present	not present	not present	UNKNOWN	not applicable	not present
78	62	female	MTLE with hippocampal sclerosis	constelations	not present	not present	not present	UNKNOWN	not applicable	not present
79	42	male	stroke	structural/metabolic	not present	not present	not present	not applicable	not applicable	not present
80	38	female	stroke	structural/metabolic	not present	not present	not present	not applicable	not applicable	not present
81	28	male	stroke	structural/metabolic	not present	not present	not present	not applicable	not applicable	not present
82	21	male	stroke	structural/metabolic	not present	not present	not present	not applicable	not applicable	not present
83	45	male	stroke	structural/metabolic	not present	not present	not present	not applicable	not applicable	not present
84	63	female	stroke	structural/metabolic	not present	not present	not present	not applicable	not applicable	not present
85	38	female	stroke	structural/metabolic	not present	not present	not present	not applicable	not applicable	not present
86	75	female	stroke	structural/metabolic	not present	not present	not present	not applicable	not applicable	not present
87	23	female	stroke	structural/metabolic	not present	not present	not present	not applicable	not applicable	not present
88	53	male	stroke	structural/metabolic	not present	not present	not present	not applicable	not applicable	not present
89	41	female	stroke	structural/metabolic	not present	not present	not present	not applicable	not applicable	not present
90	38	female	trauma	structural/metabolic	not present	not present	not present	not applicable	not applicable	not present
91	38	male	tumor	structural/metabolic	not present	not present	not present	not applicable	not applicable	not present
92	33	male	tumor	structural/metabolic	not present	not present	not present	not applicable	not applicable	not present
93	54	male	tumor	structural/metabolic	not present	not present	not present	not applicable	not applicable	not present
94	32	female	tumor	structural/metabolic	not present	not present	not present	not applicable	not applicable	not present
95	56	male	tumor	structural/metabolic	not present	not present	not present	not applicable	not applicable	not present
96	45	female	tumor	structural/metabolic	not present	not present	not present	not applicable	not applicable	not present
97	56	male	tumor	structural/metabolic	not present	not present	not present	not applicable	not applicable	not present
98	34	male	tumor	structural/metabolic	not present	not present	not present	not applicable	not applicable	not present
99	27	male	tumor	structural/metabolic	not present	not present	not present	not applicable	not applicable	not present
100	44	female	tumor	structural/metabolic	not present	not present	not present	not applicable	not applicable	not present
101	28	female	tumor	structural/metabolic	not present	not present	not present	not applicable	not applicable	not present
102	39	female	unknown	unknown	not present	not present	not present	not applicable	not applicable	not present
103	63	male	unknown	unknown	not present	not present	not present	not applicable	not applicable	not present
104	20	female	unknown	unknown	not present	not present	not present	not applicable	not applicable	not present
105	52	female	unknown	unknown	not present	not present	not present	not applicable	not applicable	not present
106	28	male	unknown	unknown	not present	not present	not present	not applicable	not applicable	not present
107	29	female	unknown	unknown	not present	not present	not present	not applicable	not applicable	not present
108	57	female	unknown	unknown	not present	not present	not present	not applicable	not applicable	not present
109	57	female	unknown	unknown	not present	not present	not present	not applicable	not applicable	not present
110	31	female	unknown	unknown	not present	not present	not present	not applicable	not applicable	not present
111	48	male	unknown	unknown	not present	not present	not present	not applicable	not applicable	not present
112	54	female	unknown	unknown	not present	not present	not present	not applicable	not applicable	not present
113	38	female	unknown	unknown	not present	not present	not present	not applicable	not applicable	not present
114	31	female	unknown	unknown	not present	not present	not present	not applicable	not applicable	not present
115	41	male	unknown	unknown	not present	not present	not present	not applicable	not applicable	not present
116	47	female	unknown	unknown	not present	not present	not present	not applicable	not applicable	not present
117	54	female	unknown	unknown	not present	not present	not present	not applicable	not applicable	not present
118	49	female	unknown	unknown	not present	not present	not present	not applicable	not applicable	not present
119	24	male	unknown	unknown	not present	not present	not present	not applicable	not applicable	not present
120	44	female	control	control	YES	MORE THAN ONE	BILATERAL	not applicable	not applicable	extratemporal
121	56	female	control	control	YES	MORE THAN ONE	BILATERAL	not applicable	not applicable	unknown
122	59	female	control	control	YES	ONE	LEFT	not applicable	not applicable	extratemporal
123	75	female	control	control	YES	ONE	RIGHT	not applicable	not applicable	temporal
124	39	female	control	control	YES	MORE THAN ONE	BILATERAL	not applicable	not applicable	extratemporal
125	69	female	control	control	YES	ONE	RIGHT	not applicable	not applicable	temporal
126	62	female	control	control	YES	MORE THAN ONE	BILATERAL	not applicable	not applicable	unknown
127	59	female	control	control	YES	MORE THAN ONE	BILATERAL	not applicable	not applicable	extratemporal
128	42	female	control	control	YES	MORE THAN ONE	BILATERAL	not applicable	not applicable	extratemporal
129	44	female	control	control	YES	ONE	RIGHT	not applicable	not applicable	extratemporal
130	62	female	control	control	YES	ONE	RIGHT	not applicable	not applicable	extratemporal
131	57	female	control	control	YES	ONE	RIGHT	not applicable	not applicable	extratemporal
132	63	female	control	control	not present	not present	not present	not applicable	not applicable	not present
133	32	female	control	control	not present	not present	not present	not applicable	not applicable	not present
134	58	male	control	control	not present	not present	not present	not applicable	not applicable	not present
135	33	male	control	control	not present	not present	not present	not applicable	not applicable	not present
136	56	male	control	control	not present	not present	not present	not applicable	not applicable	not present
137	53	female	control	control	not present	not present	not present	not applicable	not applicable	not present
138	28	female	control	control	not present	not present	not present	not applicable	not applicable	not present
139	54	female	control	control	not present	not present	not present	not applicable	not applicable	not present
140	57	female	control	control	not present	not present	not present	not applicable	not applicable	not present
141	67	female	control	control	not present	not present	not present	not applicable	not applicable	not present
142	59	female	control	control	not present	not present	not present	not applicable	not applicable	not present
143	54	male	control	control	not present	not present	not present	not applicable	not applicable	not present
144	32	female	control	control	not present	not present	not present	not applicable	not applicable	not present
145	68	female	control	control	not present	not present	not present	not applicable	not applicable	not present
146	55	male	control	control	not present	not present	not present	not applicable	not applicable	not present
147	48	female	control	control	not present	not present	not present	not applicable	not applicable	not present
148	60	female	control	control	not present	not present	not present	not applicable	not applicable	not present
149	53	female	control	control	not present	not present	not present	not applicable	not applicable	not present
150	45	male	control	control	not present	not present	not present	not applicable	not applicable	not present
151	46	female	control	control	not present	not present	not present	not applicable	not applicable	not present
152	61	female	control	control	not present	not present	not present	not applicable	not applicable	not present
153	45	female	control	control	not present	not present	not present	not applicable	not applicable	not present
154	19	female	control	control	not present	not present	not present	not applicable	not applicable	not present
155	43	male	control	control	not present	not present	not present	not applicable	not applicable	not present
156	36	female	control	control	not present	not present	not present	not applicable	not applicable	not present
157	67	female	control	control	not present	not present	not present	not applicable	not applicable	not present
158	84	female	control	control	not present	not present	not present	not applicable	not applicable	not present
159	59	female	control	control	not present	not present	not present	not applicable	not applicable	not present
160	59	female	control	control	not present	not present	not present	not applicable	not applicable	not present
161	27	female	control	control	not present	not present	not present	not applicable	not applicable	not present
162	64	male	control	control	not present	not present	not present	not applicable	not applicable	not present
163	48	female	control	control	not present	not present	not present	not applicable	not applicable	not present
164	70	female	control	control	not present	not present	not present	not applicable	not applicable	not present
165	69	female	control	control	not present	not present	not present	not applicable	not applicable	not present
166	69	female	control	control	not present	not present	not present	not applicable	not applicable	not present
167	82	female	control	control	not present	not present	not present	not applicable	not applicable	not present
168	49	male	control	control	not present	not present	not present	not applicable	not applicable	not present
169	77	male	control	control	not present	not present	not present	not applicable	not applicable	not present
170	46	female	control	control	not present	not present	not present	not applicable	not applicable	not present
171	19	female	control	control	not present	not present	not present	not applicable	not applicable	not present
172	51	female	control	control	not present	not present	not present	not applicable	not applicable	not present
173	59	female	control	control	not present	not present	not present	not applicable	not applicable	not present
174	31	female	control	control	not present	not present	not present	not applicable	not applicable	not present
175	66	female	control	control	not present	not present	not present	not applicable	not applicable	not present
176	53	female	control	control	not present	not present	not present	not applicable	not applicable	not present
177	55	female	control	control	not present	not present	not present	not applicable	not applicable	not present
178	42	male	control	control	not present	not present	not present	not applicable	not applicable	not present
179	60	male	control	control	not present	not present	not present	not applicable	not applicable	not present
180	22	female	control	control	not present	not present	not present	not applicable	not applicable	not present
181	38	female	control	control	not present	not present	not present	not applicable	not applicable	not present
182	32	female	control	control	not present	not present	not present	not applicable	not applicable	not present
183	25	female	control	control	not present	not present	not present	not applicable	not applicable	not present
184	64	male	control	control	not present	not present	not present	not applicable	not applicable	not present
185	51	male	control	control	not present	not present	not present	not applicable	not applicable	not present
186	24	female	control	control	not present	not present	not present	not applicable	not applicable	not present
187	37	female	control	control	not present	not present	not present	not applicable	not applicable	not present
188	75	male	control	control	not present	not present	not present	not applicable	not applicable	not present
189	83	male	control	control	not present	not present	not present	not applicable	not applicable	not present
190	52	female	control	control	not present	not present	not present	not applicable	not applicable	not present
191	50	female	control	control	not present	not present	not present	not applicable	not applicable	not present
192	39	female	control	control	not present	not present	not present	not applicable	not applicable	not present
193	45	female	control	control	not present	not present	not present	not applicable	not applicable	not present
194	56	female	control	control	not present	not present	not present	not applicable	not applicable	not present
195	73	female	control	control	not present	not present	not present	not applicable	not applicable	not present
196	42	female	control	control	not present	not present	not present	not applicable	not applicable	not present
197	69	female	control	control	not present	not present	not present	not applicable	not applicable	not present
198	36	female	control	control	not present	not present	not present	not applicable	not applicable	not present
199	50	male	control	control	not present	not present	not present	not applicable	not applicable	not present
200	51	female	control	control	not present	not present	not present	not applicable	not applicable	not present
201	48	male	control	control	not present	not present	not present	not applicable	not applicable	not present
202	28	female	control	control	not present	not present	not present	not applicable	not applicable	not present
203	20	female	control	control	not present	not present	not present	not applicable	not applicable	not present
204	52	male	control	control	not present	not present	not present	not applicable	not applicable	not present
205	58	male	control	control	not present	not present	not present	not applicable	not applicable	not present
206	44	male	control	control	not present	not present	not present	not applicable	not applicable	not present
207	48	female	control	control	not present	not present	not present	not applicable	not applicable	not present
208	46	female	control	control	not present	not present	not present	not applicable	not applicable	not present
209	59	female	control	control	not present	not present	not present	not applicable	not applicable	not present
210	68	female	control	control	not present	not present	not present	not applicable	not applicable	not present
211	40	male	control	control	not present	not present	not present	not applicable	not applicable	not present
212	50	female	control	control	not present	not present	not present	not applicable	not applicable	not present
213	16	male	control	control	not present	not present	not present	not applicable	not applicable	not present
214	47	male	control	control	not present	not present	not present	not applicable	not applicable	not present
215	77	female	control	control	not present	not present	not present	not applicable	not applicable	not present
216	58	female	control	control	not present	not present	not present	not applicable	not applicable	not present
217	32	female	control	control	not present	not present	not present	not applicable	not applicable	not present
218	66	female	control	control	not present	not present	not present	not applicable	not applicable	not present
219	74	male	control	control	not present	not present	not present	not applicable	not applicable	not present
220	55	male	control	control	not present	not present	not present	not applicable	not applicable	not present
221	21	female	control	control	not present	not present	not present	not applicable	not applicable	not present
222	45	female	control	control	not present	not present	not present	not applicable	not applicable	not present
223	67	male	control	control	not present	not present	not present	not applicable	not applicable	not present
224	45	female	control	control	not present	not present	not present	not applicable	not applicable	not present
225	60	male	control	control	not present	not present	not present	not applicable	not applicable	not present
